# Supplementary material for: Increased Pituitary Fluorine-18-Fluorodeoxyglucose Uptake in Patients with Differentiated Thyroid Cancer in Hypothyroidism versus under Recombinant Human Thyroid-Stimulating Hormone Stimulation
Source: Cancers (Basel). 2024 Mar 31;16(7):1382. doi: 10.3390/cancers16071382 (PMC11011025; doi:10.3390/cancers16071382)
Supplement: Supplementary file 1 [file cancers-16-01382-s001.zip]

Archive with 1 entries (1 files):
- cancers-2789558-supplementary.xlsx
