# Supplementary material for: Increased Pituitary Fluorine-18-Fluorodeoxyglucose Uptake in Patients with Differentiated Thyroid Cancer in Hypothyroidism versus under Recombinant Human Thyroid-Stimulating Hormone Stimulation
Source: Cancers (Basel). 2024 Mar 31;16(7):1382. doi: 10.3390/cancers16071382 (PMC11011025; doi:10.3390/cancers16071382)
Supplement: Supplementary file 1 [file cancers-16-01382-s001.zip › cancers-2789558-supplementary.xlsx]

## Sheet: Supplementary Table S1
Patient	Age (years)	Sex	Menopausal status	Weight (kg)	Height (cm)	BMI (kg/m2)	Histology	histology (1=papillary, classic, 2=papillary follicular variant, =papillary tall cell, 3= papillary + PDTC, 4 = PDTC, 5= follicular minimally invasive, 6	Extrathyroïdal extension	Staging, T	Staging, N	Staging, M	Resection	Stage (AJCC 8th edition)	PET indication	Preparation	Stopped T4	free T4 (pmol/L)	TSH (mIU/L)	blood glucose (mmol/L)	FDG activity (MBq)	Time between FDG injection and PET acquisition (min)	Pituitary SUVmax	Pituitary SUVmean	Cerebellum SUVmax	Cerebellum SUVmean	Pituitary SUVratio
1	27.91	male		70	178	22.0932	PTC		no	T1a(m)	Nx	Mx	R0	I	RAIR	THW	yes (at least 3 weeks)	2	111	4.9	250.14	64	4.4	2.6	10.5	8.1	0.54321
2	33.65	female	no	60	168	21.2585	PTC-TCV		no	T1b	Nx	Mx	R0	I	RAIR+AH	THW	yes (at least 3 weeks)	<1	52.9	4.5	210.37	56	4.2	2.7	10	7.5	0.56
3	37.87	female	no	90	171	30.7787	PTC		no	T1b	N1b	Mx	R0	I	RAIR	THW	yes (at least 3 weeks)	5	108	5.4	307.39	72	7.1	4.1	12.5	9.7	0.731959
4	73.55	female	yes	68	165	24.977	PTC(m) +FTC		minimal	T1a(m) + T2	Nx	Mx	R0	I	AIP	THW	yes (at least 3 weeks)	<1	91.1	7.3	246.45	64	4.7	2.8	6.6	5.3	0.886792
5	51.86	female	yes	73	167	26.1752	PTC		no	T1a	N0	Mx	R0	I	RAIR	THW	yes (at least 3 weeks)	4	52.1	4.2	250.59	70	5.1	3.1	15.9	11.2	0.455357
6	53.6	female	yes	55	158	22.0317	PDTC		no	T3a	N1b	Mx	R0	I	RAIR+AH	THW	yes (at least 3 weeks)	<1	44.8	5.2	215.65	59	3.9	2.8	9.4	7.4	0.527027
7	23.77	female	no	82	172	27.7177	PTC		no	T1a(m)	N1b	Mx	R0	I	AIP	THW	yes (at least 3 weeks)	6	58.7	4.6	278.43	60	3.7	3.2	17.5	13	0.284615
8	76.33	female	yes	82	145	39.0012	OTC		no	T3a	Nx	Mx	R0	II	AH	THW	yes (at least 3 weeks)	<1	92.2	6.1	284.62	76	5	3.2	12.6	9.5	0.526316
9	70.54	female	yes	75	163	28.2284	FTC +PDTC		no	T3a	N0	Mx	R1	II	RAIR+AH	THW	yes (at least 3 weeks)	3	32.1	9.5	299.33	57	3.5	2.3	6.7	5.2	0.673077
10	48.43	female	no	57	155	23.7253	PTC		no	T1b	N1b	M1	R1	II	AIP	THW	yes (at least 3 weeks)	3	38.3	4.7	191.81	77	5.1	3.2	14.4	10	0.51
11	42.26	female	no	58	166	21.048	PTC		no	T1a	N1a	Mx	R0	I	AIP	THW	yes (at least 3 weeks)	4	69.7	4.8	211.99	90	3.7	2.5	12.3	8.5	0.435294
12	20.26	male		127	192	34.451	PTC		no	T1b(m)	N1b	Mx	R0	I	AIP	THW	yes (at least 3 weeks)	3	109	5.1	353.96	78	5.1	3.4	14.4	10.2	0.5
13	57.44	female	n/a	74	165	27.1809	OTC		gross	T4a	N0	Mx	R1	III	AIP	THW	yes (at least 3 weeks)	1	85.9	4.7	260.46	64	4.1	3.1	12.8	9.3	0.44086
14	39.45	female	no	63	173	21.0498	PTC		no	T1b	N1a	Mx	R0	I	AIP	THW	yes (at least 3 weeks)	4	93.5	4.9	217.26	61	3.9	2.7	11.8	8.3	0.46988
15	50.46	female	no	65	158	26.0375	FTC +PDTC		no	T2	N0	Mx	R0	I	AH	THW	yes (at least 3 weeks)	5	74.5	5.2	225.73	60	5.2	3.5	13.4	10.7	0.485981
16	28.51	male		94	176	30.3461	PTC		no	T3b	N1b	Mx	R1	I	RAIR	THW	yes (at least 3 weeks)	3	55.5	5	325.43	58	3.6	2.4	11.8	8.6	0.418605
17	37.58	female	no	61	178	19.2526	PTC		no	T1b(m)	N1a	Mx	R0	I	AIP	THW	yes (at least 3 weeks)	3	97.8	4.8	220.82	55	4.9	3.7	11.2	7.8	0.628205
18	71.58	female	yes	115	175	37.551	PTC		no	T3a(m)	N1b	Mx	R1	II	AIP	THW	yes (at least 3 weeks)	4	32.2	5.3	360.71	58	2.4	1.7	12.8	9.5	0.252632
19	42.47	male		90	177	28.7274	PTC		no	T3a	N1b	Mx	R1	I	AIP	THW	yes (at least 3 weeks)	2	35.7	4.9	312.11	62	3.4	2.1	10.7	8.1	0.419753
20	30.29	female	no	93	157	37.7297	PTC		no	T2(m)	N1b	M1	R1	II	AIP	THW	yes (at least 3 weeks)	<1	103	4.1	316.73	82	8	4.9	18.5	13.5	0.592593
21	56.77	female	yes	85	163	31.9922	PTC		no	T3b(m)	N1a	Mx	R1	I	RAIR	THW	yes (at least 3 weeks)	3	56.9	6.2	304.04	61	3.9	2.6	11.7	8.4	0.464286
22	44.43	female	no	58	162	22.1003	PTC-OV		no	T2(m)	Nx	Mx	R0	I	AH	THW	yes (at least 3 weeks)	3	59.6	5.3	207.89	69	3.8	2.3	10.1	7.9	0.481013
23	21.47	female	no	58	171	19.8352	PTC		no	T3a(m)	N1b	Mx	R1	I	RAIR	THW	yes (at least 3 weeks)	2	191	5.2	206.16	55	3.9	2.6	11.3	8.2	0.47561
24	61.15	female	yes	62	153	26.4855	PTC		gross	T3b(m)	N1b	Mx	R1	II	AIP	THW	yes (at least 3 weeks)	2	70.3	5.9	221.59	63	4.5	3.1	11.5	8.6	0.523256
25	34.41	female	no	57	164	21.1927	PTC		gross	T3b	N1b	Mx	R1	I	AIP	THW	yes (at least 3 weeks)	2	97.5	4.4	219.51	57	3.1	2.5	9.7	7.2	0.430556
26	31.41	female	no	79	158	31.6456	PTC		minimal	T1a	N1b	Mx	R1	I	AIP	THW	yes (at least 3 weeks)	4	86.8	4.3	283	68	4.2	2.8	13.3	9.5	0.442105
27	42.06	female	no	63	166	22.8625	PTC +OTC		minimal	T1b	N1b	Mx	R1	I	AIP	THW	yes (at least 3 weeks)	3	110	5.2	228.21	56	4.1	2.6	9.4	7.2	0.569444
28	21.22	male		81	183	24.187	PTC		no	T2	N1b	Mx	R0	I	AIP	THW	yes (at least 3 weeks)	2	143	4.1	256.2	55	4.4	3.1	10.4	8.1	0.54321
29	36.61	female	no	63	156	25.8876	PTC		minimal	T2(m)	N1b	Mx	R0	I	AIP	THW	yes (at least 3 weeks)	4	55.9	4.9	217.5	75	4.3	3.1	12.9	9.6	0.447917
30	76.51	female	yes	53	150	23.5556	PTC-TCV		gross	T4a	Nx	Mx	R1	III	RAIR+AH	THW	yes (at least 3 weeks)	5	89.7	5	192.54	64	7.1	4.4	16.4	12	0.591667
31	77.78	female	yes	88	171	30.0947	PDTC		gross	T4a	Nx	M1	R1	IVB	RAIR+AH	THW	yes (at least 3 weeks)	2	41.3	6.1	298.25	86	3.9	2.3	10.5	7.5	0.52
32	20.11	female	no	48	153	20.5049	PTC		no	T1b	N1a	Mx	R0	I	RAIR	THW	yes (at least 3 weeks)	3	56.4	4.1	173.85	68	4.3	3.4	13.9	9.5	0.452632
33	39.97	female	no	54	171	18.4672	PTC-DSV		no	T1b(m)	Nx	Mx	R1	I	AH	THW	yes (at least 3 weeks)	2	183	4.8	194.8	65	6	3.4	11.4	8.5	0.705882
34	52.07	female	yes	84	161	32.4062	PTC		minimal	T2(m)	N1a	Mx	R0	I	AIP	THW	yes (at least 3 weeks)	6	72.2	4.7	293.46	62	3.9	2.6	11.1	8.7	0.448276
35	40.37	female	no	63	173	21.0498	PTC		minimal	T1a	N1a	Mx	R0	I	AIP	THW	yes (at least 3 weeks)	4	80.1	4.7	219.55	60	4.9	3.1	11.4	8.1	0.604938
36	33.62	female	no	52	163	19.5717	PTC-DSV		no	T1b(m)	N1b	Mx	R1	I	AIP+AH	THW	yes (at least 3 weeks)	3	89	5.2	185.41	66	5.1	3.4	10.8	8.1	0.62963
37	20.81	male		44	171	15.0474	PTC + MTC		no	T1 (m)	N1a	Mx	R0	I	AIP+AH	THW	yes (at least 3 weeks)	2	307	4.7	162.94	82	3.6	2.6	8.3	6.2	0.580645
38	33.73	female	no	109	170	37.7163	PTC		minimal	T3a(m)	N1b	Mx	R1	I	AIP	THW	yes (at least 3 weeks)	5	121	4.9	216.38	68	8	4.5	18.4	13.7	0.583942
39	34.2	female	no	52	163	19.5717	PTC		no	T1b(m)	N1b	Mx	R1	I	AIP	THW	yes (at least 3 weeks)	4	94.1	4.6	184.59	63	5.1	3.5	11.8	9.2	0.554348
40	33.98	female	no	55	164	20.4491	PTC		no	T1b(m)	N1b	Mx	R0	I	AIP	THW	yes (at least 3 weeks)	5	92.4	4.7	193.15	71	5.2	3.2	12.5	8.9	0.58427
41	41.32	male		107	194	28.4302	PTC-FV		no	T2	Nx	Mx	R0	I	AH	rhTSH	yes (1 week)	6	81.9	4.3	368.45	55	5.7	3.4	13.6	10.8	0.527778
42	72.72	male		74	170	25.6055	OTC		no	T1b	Nx	Mx	R0	I	AH	rhTSH	yes (1 week)	9	90.7	4.5	253.68	62	3.5	2.3	10	7.8	0.448718
43	28.63	male		73	181	22.2826	PTC		minimal	T2(m)	N1a	Mx	R1	I	AIP	rhTSH	yes (1 week)	11	122	4.6	253.68	64	3	2.4	12.2	8.7	0.344828
44	58.18	male		79	178	24.9337	OTC		n/a	T3a	N1b	Mx	R0	II	AIP+AH	rhTSH	yes (1 week)	12	138	5.2	266.06	67	4.2	2.7	12.6	9.5	0.442105
45	50.72	female	yes	74	167	26.5338	PTC		no	T1b(m)	N1a	Mx	R0	I	AIP	rhTSH	no	18	210	4.6	258.84	66	4.6	3.4	15.2	10.7	0.429907
46	49.26	male		83	172	28.0557	PTC-FV		minimal	T1b(m)	N1b	Mx	R1	I	AIP	rhTSH	no	12	171	5.7	289.48	63	3.4	2.2	9.3	6.9	0.492754
47	61.08	male		134	184	39.5794	OTC		minimal	T3a	N1a	Mx	R1	II	AIP+AH	rhTSH	n/a	22.8	119	5.6	347.47	61	4.1	2.6	9.4	7.2	0.569444
48	74.29	male		82	168	29.0533	PTC-TCV		minimal	T2	N1b	Mx	R0	II	AIP+AH	rhTSH	no	13.1	117	4.8	287.03	55	2.6	2	9.2	7.2	0.361111
49	83.72	male		106	184	31.3091	PTC		minimal	T2(m)	N1b	Mx	R1	II	AIP	rhTSH	n/a	17.8	142	5.4	343.13	58	2.7	1.7	11	8.3	0.325301
50	66.54	male		84	183	25.0829	PTC-FV		no	T1a(m)	N1b	Mx	R0	II	RAIR	rhTSH	no	n/a	n/a	5.8	246.05	59	2.6	1.8	8.8	6.6	0.393939
51	47.04	female	no	63	165	23.1405	FTC +PTC		no	T2 +T1a	N0	Mx	R1	I	RAIR	rhTSH	no	n/a	n/a	5.4	220.52	56	3	2.5	10.6	7.7	0.38961
52	38.23	female	no	50	167	17.9282	PTC		no	T1b(m)	Nx	Mx	R0	I	RAIR	rhTSH	no	n/a	n/a	4.8	177.17	62	2.5	1.8	10.5	7.7	0.324675
53	43.45	female	n/a	52	163	19.5717	FTC		no	T1b	Nx	Mx	R0	I	RAIR	rhTSH	no	n/a	n/a	5	172.94	59	2.7	1.9	8.4	6.3	0.428571
54	71.92	female	yes	59	170	20.4152	PTC		gross	T3b	n/a	n/a	n/a	II	RAIR	rhTSH	no	20	220	4.9	189.62	55	3	2.1	9.8	7.1	0.422535
55	35.72	female	no	60	172	20.2812	PTC		no	T2	N1b	Mx	R0	I	RAIR	rhTSH	no	n/a	n/a	4.7	208.55	59	2.9	2.3	7	5.6	0.517857
56	55.91	male		80	170	27.6817	PTC		no	T3a	Nx	Mx	R0	I	RAIR	rhTSH	no	n/a	n/a	5.2	280.69	67	3.1	2.5	10.6	8	0.3875
57	50.91	female	yes	83	169	29.0606	PTC		n/a	n/a	N1a	Mx	n/a	I	RAIR	rhTSH	no	n/a	n/a	5.7	287.96	83	3.2	2.3	14.3	9.8	0.326531
PTC: papillary thyroid carcinoma; FTC: follicular thyroid carcinoma; OTC: oncocytic thyroid carcinoma; PDTC: poorly differentiated thyroid carcinoma; MTC: medullary thyroid carcinoma; TCV: tall-cell variant; OV: oncocytic variant; DSV: diffuse-sclerosing variant; RAIR: suspicion of radioiodine-refractory disease (RAIR); AIP: advanced initial presentation; AH: aggressive histology; TWH: thyroid ho…
